# Supplementary material for: Adaptation Strategies of Seedling Root Response to Nitrogen and Phosphorus Addition
Source: Plants (Basel). 2024 Feb 15;13(4):536. doi: 10.3390/plants13040536 (PMC10892864; doi:10.3390/plants13040536)
Supplement: Supplementary file 1 [file plants-13-00536-s001.zip]

Archive with 1 entries (1 files):
- plants-2850747-supplementary.pdf
